# Supplementary material for: A prospective pilot study to evaluate an animated home-based physical exercise program as a treatment option for patients with rheumatoid arthritis
Source: BMC Musculoskelet Disord. 2016 Aug 18;17:351. doi: 10.1186/s12891-016-1208-3 (PMC4990861; doi:10.1186/s12891-016-1208-3)
Supplement: Additional file 1: — Results of muscle strength measurement (in detail). (XLSX 15 kb) [file 12891_2016_1208_MOESM1_ESM.xlsx]

## Sheet: Tabelle1
Results of muscle strength measurement (in detail)
muscle group (the mean value of a triple measurement of each muscle group was used for further calculation)	N	Minimum (Newton)	Maximum (Newton)	Mean (Newton)	Std. Deviation (Newton)	p-value (difference to baseline)*	p-value (difference between groups in relation to baseline)**
baseline_neck_extensors_start_with_animated_program	14	39	168	92.1429	37.0797
baseline_neck_extensors_start_with_conventional_program	13	39	109	78.0769	22.7247
week_12_neck_extensors_start_with_animated_program	14	32	213	104.714	46.5427	0.086	0.935
week_12_neck_extensors_start_with_conventional_program	13	48	124	94.7692	20.7973	0.08
week_24_neck_extensors_start_with_animated_program	14	32	204	105.143	42.1971	0.02	0.898
week_24_neck_extensors_start_with_conventional_program	13	61	140	94.2308	22.8406	0.042
baseline_neck_flexors_start_with_animated_program	14	24	130	71	34.5832
baseline_neck_flexors_start_with_conventional_program	13	31	87	54.8462	17.7005
week_12_neck_flexors_start_with_animated_program	14	25	145	79.8571	38.662	0.059	0.745
week_12_neck_flexors_start_with_conventional_program	13	34	91	66.8462	16.8416	0.014
week_24_neck_flexors_start_with_animated_program	14	18	138	82.2857	39.0353	0.025	0.987
week_24_neck_flexors_start_with_conventional_program	13	39	91	67.6154	14.9083	0.018
baseline_shoulder_abductors_start_with_animated_program	14	32.5	150.5	76.0714	33.7045
baseline_shoulder_abductors_start_with_conventional_program	13	29.5	105.5	64.4231	22.607
week_12_shoulder_abductors_start_with_animated_program	14	32.5	234	88.8929	49.6837	0.06	0.512
week_12_shoulder_abductors_start_with_conventional_program	13	30.5	96	70.5385	18.1871	0.291
week_24_shoulder_abductors_start_with_animated_program	14	42	179.5	85.7143	40.759	0.044	0.781
week_24_shoulder_abductors_start_with_conventional_program	13	28.5	107	77.0769	19.5638	0.049
baseline_elbow_extensors_start_with_animated_program	14	34	169.5	92	42.0782
baseline_elbow_extensors_start_with_conventional_program	13	40	107.5	64.0769	21.1698
week_12_elbow_extensors_start_with_animated_program	14	30.5	196.5	100.25	45.1735	0.032	0.482
week_12_elbow_extensors_start_with_conventional_program	13	51.5	96	69.8462	16.2486	0.167
week_24_elbow_extensors_start_with_animated_program	14	41.5	180	98.5	41.4339	0.178	0.734
week_24_elbow_extensors_start_with_conventional_program	13	46	107	77.0385	21.3848	0.022
baseline_elbow_flexors_start_with_animated_program	14	45	229	130.071	61.6416
baseline_elbow_flexors_start_with_conventional_program	13	42.5	140	99	33.1857
week_12_elbow_flexors_start_with_animated_program	14	48	280.5	144.536	60.7867	0.088	0.653
week_12_elbow_flexors_start_with_conventional_program	13	74	153	115.077	24.1228	0.026
week_24_elbow_flexors_start_with_animated_program	14	61	253	142.786	68.0528	0.077	0.548
week_24_elbow_flexors_start_with_conventional_program	13	62.5	159.5	122.115	26.6311	0.022
baseline_hip_flexors_start_with_animated_program	14	29.5	151.5	83.25	40.4407
baseline_hip_flexors_start_with_conventional_program	13	42	137	82.2692	25.8792
week_12_hip_flexors_start_with_animated_program	14	37	147	91.4643	36.2329	0.051	0.529
week_12_hip_flexors_start_with_conventional_program	13	39	131	86.3846	29.2853	0.497
week_24_hip_flexors_start_with_animated_program	14	39	164	90.25	37.3001	0.205	0.986
week_24_hip_flexors_start_with_conventional_program	13	31	139	89.3462	27.5782	0.258
baseline_knee_extensors_start_with_animated_program	13	48	262.5	148.923	76.3009
baseline_knee_extensors_start_with_conventional_program	13	71	227.5	127.654	46.0974
week_12_knee_extensors_start_with_animated_program	13	45	289.5	170.115	74.2376	0.083	0.521
week_12_knee_extensors_start_with_conventional_program	13	95	190	145.846	30.1672	0.057
week_24_knee_extensors_start_with_animated_program	13	50.5	288.5	169.923	77.2568	0.041	0.997
week_24_knee_extensors_start_with_conventional_program	12	113.5	196	155.292	30.4962	0.03
baseline_knee_flexors_start_with_animated_program	26	26	169	67.7885	32.1628
baseline_knee_flexors_start_with_conventional_program	13	29	85.5	57.7692	19.915
week_12_knee_flexors_start_with_animated_program	13	33	164.5	81.8462	37.3744	0.324	0.777
week_12_knee_flexors_start_with_conventional_program	13	25	103.5	64.8462	24.9026	0.065
week_24_knee_flexors_start_with_animated_program	13	26	194.5	90.0385	52.8636	0.054	0.962
week_24_knee_flexors_start_with_conventional_program	12	36	100.5	67.9167	18.5274	0.075
baseline_3-point_grip_strength_start_with_animated_program	14	22.5	170.5	75.2143	41.2025
baseline_3-point_grip_strength_start_with_conventional_program	13	30	69	45.8077	12.4223
week_12_3-point_grip_strength_start_with_animated_program	14	21	151.5	79.0714	38.3024	0.299	0.706
week_12_3-point_grip_strength_start_with_conventional_program	13	28.5	74.5	55.8462	11.7178	0.006
week_24_3-point_grip_strength_start_with_animated_program	14	19.5	123	79.3571	34.8769	0.453	0.971
week_24_3-point_grip_strength_start_with_conventional_program	13	31	88	57.8846	15.4194	0.015
sum score	N	Minimum (Newton)	Maximum (Newton)	Mean (Newton)	Std. Deviation (Newton)	p-value (difference to baseline)*	p-value (difference between groups in relation to baseline)**
baseline sum score (all 9 muscle groups) start_with_animated_program	14	36	169.562	94.7664	41.3505
baseline sum score (all 9 muscle groups)_start_with_conventional_program	13	50.6875	111.125	75.9327	20.9106
week 12 sum score (all 9 muscle groups) start_with_animated_program	14	40.9375	192.562	105.061	42.663	0.006	0.737
week 12 sum score (all 9 muscle groups)_start_with_conventional_program	13	52.3125	110.812	86.149	16.1133	0.022
week 24 sum score (all 9 muscle groups) start_with_animated_program	14	40.1875	174.25	105.373	45.1624	0.012	0.670
week 24 sum score (all 9 muscle groups)_start_with_conventional_program	13	51.125	114.062	90.6843	16.3659	0.012
* by using a paired t-test
** by using 'Analysis of CO-Variance' (ANCOVA) adapted for baseline status
